# Supplementary material for: Per/Polyfluoroalkyl Substances (PFASs) in a Marine Apex Predator (White Shark, Carcharodon carcharias) in the Northwest Atlantic Ocean
Source: ACS Environ Au. 2024 Jan 14;4(3):152–61. doi: 10.1021/acsenvironau.3c00055 (PMC11100321; doi:10.1021/acsenvironau.3c00055)
Supplement: Supplementary file 2 — vg3c00055_si_002.xlsx [file vg3c00055_si_002.xlsx]

## Sheet: Title Page
SUPPORTING INFORMATION
Per/polyfluoroalkyl substances (PFASs) in a marine apex predator (white shark, Carcharodon carcharias) in the Northwest Atlantic Ocean
Jennifer Marciano1; Lisa Crawford2; Leenia Mukhopadhyay3; Wesley Scott3; Anne McElroy2; Carrie McDonough*3
1 Stony Brook University Department of Civil Engineering, Stony Brook, NY 11794 USA
2 Stony Brook University School of Marine and Atmospheric Sciences, Stony Brook, NY 11794 USA
3Carnegie Mellon University Department of Chemistry, Pittsburgh, PA 15213 USA
*Corresponding author: Carrie McDonough cmcdonou@andrew.cmu.edu

## Sheet: Table S1
Table S1: Morphometric measurements and sex for sampled white sharks. PCL = precaudal length; FL = fork length; TL = total length. No data available for TL of NS2019-1 & NS2019-2. NS = Nova Scotia; MA = Massachusetts; CA = Carolinas; SE = Southeast Coast.
SampleID	Location	Name	Year	Sex	Stage	PCL (cm)	FL (cm)	TL (cm)	Girth (cm)	Weight (kg)
NS2019-1	Nova Scotia	Sydney	2019	Male	Adult	300	345	-	229	511
NS2019-2	Nova Scotia	Murdoch	2019	Male	Adult	322	364	-	211	602.5
NS2019-3	Nova Scotia	Unamaki	2019	Female	Adult	370	421	433	273	943.7
NS2019-4	Nova Scotia	Caper	2019	Female	Juvenile	204	236	250	140	158.3
NS2019-5	Nova Scotia	Bluenose	2019	Female	Subadult	273	301	341	183	335
NS2019-6	Nova Scotia	Ferg	2019	Male	Adult	281	318	332	266	397
NS2019-7	Nova Scotia	Shaw	2019	Female	Subadult	265	276	313	173	257
NS2019-8	Nova Scotia	Scotia	2019	Male	Subadult	242	303	288	183	342
NS2019-9	Nova Scotia	Ironbound	2019	Male	Adult	258	332	313	220	454
NS2019-10	Nova Scotia	Teazer	2019	Male	Subadult	294	289	346	185	296
NS2019-11	Nova Scotia	Vimy	2019	Male	Adult	309	349	363	255	529
NS2020-2	Nova Scotia	Acadia	2020	Female	Subadult	314	353	370	250	726
NS2020-3	Nova Scotia	Hirtle	2020	Male	Subadult	258	294	315	210	438
NS2020-4	Nova Scotia	Mahone	2020	Male	Adult	335	374	392	250	771
NS2020-5	Nova Scotia	Gladee	2020	Female	Juvenile	207	235	248	145	180
NS2020-6	Nova Scotia	Nukumi	2020	Female	Adult	419	473	501	332	1606
NS2020-7	Nova Scotia	Rose	2020	Female	Juvenile	250	288	304	165	272
NS2020-8	Nova Scotia	Edithe	2020	Female	Subadult	280	319	336	225	537
MA2020-1	Massachusetts	Andromache	2020	Female	Subadult	257	290	313	120	298.8
MA2020-2	Massachusetts	Monomoy	2020	Male	Juvenile	163	188	200	132	78.48
MA2020-3	Massachusetts	Beacon	2020	Male	Juvenile	200	230	246	140	146.2
MA2020-4	Massachusetts	Martha	2020	Female	Juvenile	170	192	200	107	83.75
CA2021-1	Carolinas	Freya	2021	Female	Subadult	280	320	342	192	400
CA2021-2	Carolinas	Charlotte	2021	Female	Juvenile	195	220	230	137	153
FL2019-2	Florida	Miss May	2019	Female	Subadult	276	309	311	189	363.5
FL2019-3	Florida	Helena	2019	Female	Subadult	324	363	379	272	597.4
FL2019-4	Florida	Brunswick	2019	Male	Subadult	223	253	266	148	196.16

## Sheet: Table S2
Table S2: The LC-QTOF-MS parameters used for the plasma and muscle analytical runs.
Parameter	Value
Collision Energies (eV)	0, 10, 35
Gas Temperature (°C)	350
Drying Gas (L/min)	10
Nebulizer (psi)	35
Sheath Gas Temperature (°C)	350
Sheath Gas Flow (L/min)	11

## Sheet: Table S3
Table S3: Plasma calibration curve details for the targeted analytes.
Acronym	Compound Name	Neutral Formula	Average RT (min) ± STDEV			Method Reporting Limit (ng/mL plasma)	Detection	Calibration Range (ng/mL plasma)		N	r2	Average CCV Recovery (N = 8) ± STDEV			Internal Standard Used
							Frequency (%)	Min	Max
Perfluoroalkyl carboxylates
PFBA	Perfluorobutanoate	C4HO2F7	5.3946	±	0.0108016	0.0996	0	0.0996	6.75	8	0.998	87.3143	±	15.4801	13C4-PFBA
PFPeA	Perfluoropentanoate	C5HO2F9	5.7126	±	0.0103639	0.0427	0	0.036	1.5	10	0.998	96.9429	±	17.5561	13C5-PFPeA
PFHxA	Perfluorohexanoate	C6HO2F11	5.9783	±	0.00443788	0.14	0	0.14	6.75	7	0.999	88.5429	±	13.9099	13C5-PFHxA
PFHpA	Perfluoroheptanoate	C7HO2F13	6.2935	±	0.0090699	0.9	0	0.9	40	6	0.998	95.7714	±	18.628	13C4-PFHpA
PFOA	Perfluorooctanoate	C8HO2F15	6.7093	±	0.00773985	0.07	0	0.07	14	10	0.994	83.9571	±	11.1811	13C8-PFOA
PFNA	Perfluorononanoate	C9HO2F17	7.238	±	0.00909598	0.0996	0	0.0996	6.75	8	0.999	90.6571	±	12.3235	13C9-PFNA
PFDA	Perfluorodecanoate	C10HO2F19	7.88155	±	0.00531606	0.14	0	0.14	6.75	7	0.998	87.6286	±	14.7746	13C6-PFDA
PFUdA	Perfluoroundecanoate	C11HO2F21	8.6229	±	0.00903735	0.0996	62	0.0996	6.75	8	0.999	97.3429	±	13.9951	13C7-PFUdA
PFDoA	Perfluorododecanoate	C12HO2F23	9.4336	±	0.00809418	0.036	100	0.036	6.75	10	0.998	87.4857	±	13.5678	13C2-PFDoA
PFTrDA	Perfluorotridecanoate	C13HO2F25	10.2872	±	0.00899474	0.036	100	0.036	6.75	10	0.999	97.0429	±	12.6364	13C2-PFTeDA
PFTeDA	Perfluorotetradecanoate	C14HO2F27	11.1587	±	0.00870027	0.07	100	0.07	3	8	0.997	95.8714	±	12.4683	13C2-PFTeDA
PFHxDA	Perfluorohexadecanoate	C16HF31O2	12.8344	±	0.00425984	0.0996	3	0.0996	0.4	4	0.965	75.1	±	27.8947	13C2-PFTeDA
PFODA	Perfluorooctadecanoate	C18HF35O2	14.285	±	0.0897244	0.9	0	0.9	6.75	4	0.958	109.057	±	36.9146	13C2-PFTeDA
Perfluoroalkyl sulfonates
L-PFPrS	Perfluoropropanesulfonate	C3HO3SF7	5.80075	±	0.00943607	0.091	0	0.091	6.18	8	0.995	90.5857	±	7.97108	13C3-PFBS
L-PFBS	Perfluorobutanesulfonate	C4HO3SF9	6.135	±	0.00613017	0.062	0	0.062	35.48	11	0.998	85.2571	±	10.7353	13C3-PFBS
L-PFPeS	Perfluoropentanesulfonate	C5HO3SF11	6.53345	±	0.00791052	0.034	0	0.034	6.352	10	0.998	93.1286	±	11.4216	13C3-PFBS
L-PFHxS	Perfluorohexanesulfonate (linear)	C6HO3SF13	7.0262	±	0.00614389	0.027	0	0.027	5.002	10	0.996	99.3857	±	13.5005	13C3-PFHxS
L-PFHpS	Perfluoroheptanesulfonate	C7HO3SF15	7.6253	±	0.00593917	0.034	0	0.034	2.859	9	0.995	86.6143	±	12.1798	13C8-PFOS
PFEtCHxS	Perfluoroethylcyclohexanesulfonate	C8F15SO3H	7.5706	±	0.00441767	0.033	0	0.033	6.224	10	0.9975	87.3571	±	11.3153	13C8-PFOS
br-PFOS	Perfluorooctanesulfonate (Σ branched isomers)	C8HO3SF17	8.10355	±	0.00412279	0.02	14	0.02	1.323	8	0.9975	89	±	12.3593	13C8-PFOS
L-PFOS	Perfluorooctanesulfonate (linear)	C8HO3SF17	8.3255	±	0.00278152	0.051	83	0.051	4.941	9	0.996	82.4	±	8.61143	13C8-PFOS
L-PFNS	Perfluorononanesulfonate	C9HO3SF19	9.1002	±	0.00614389	0.035	0	0.035	6.494	10	0.998	88.4429	±	11.3453	13C8-PFOS
L-PFDS	Perfluorodecanesulfonate	C10HO3SF21	9.9281	±	0.00874131	0.0399	62	0.035	6.514	10	0.997	85.5571	±	10.9502	13C8-PFOS
PFDoS	Perfluorododecane sulfonate	C12HO3SF25	11.6165	±	0.00279991	0.036	0	0.036	6.75	10	0.998	98.4143	±	6.29853	13C8-PFOS
PFTrDS	Perfluorotridecane sulfonate	C13HO3SF27	12.4141	±	0.0354295	0.036	0	0.036	1.5	8	0.999554	102.029	±	9.04152	13C8-PFOS
Perfluoroalkyl sulfonamides
FBSA	Perfluorobutanesulfonamide	C4H2O2SNF9	6.90115	±	0.0150727	0.0393801	0	0.036	6.75	10	0.999	81.1857	±	15.6173	13C3-PFBS
N-MeFBSA	N-methylperfluorobutane sulfonamidoacetic acid	C5H4F9NO2S	8.586	±	0.0889601	0.9	0	0.9	6.75	4	0.999	92.4667	±	15.5092	13C8-FOSA
FHxSA	Perfluorohexanesulfonamide	C6H2O2SNF13	8.36745	±	0.00897057	0.036	0	0.036	6.75	10	0.999	90.5714	±	14.4119	13C8-FOSA
FOSA	Perfluorooctanesulfonamide	C8H2O2SNF17	10.0848	±	0.00839345	0.036	0	0.036	6.75	10	0.9996	87.0857	±	11.7839	13C8-FOSA
Perfluoroalkyl sulfonamidoacetic acids
br-MeFOSAA	N-methylperfluorooctane sulfonamidoacetic acid (Σ branched isomers)	C11H6O4SNF17	7.71965	±	0.0592988	0.096	0	0.096	1.62	5	0.9969	89.9429	±	13.2847	d3-MeFOSAA
L-MeFOSAA	N-methylperfluorooctane sulfonamidoacetic acid (linear)	C11H6O4SNF17	7.89185	±	0.00835574	0.027	0	0.027	5.13	10	0.9994	88.3429	±	14.784	d3-MeFOSAA
br-EtFOSAA	N-ethylperfluorooctane sulfonamidoacetic acid (Σ branched isomers)	C12H8O4SNF17	7.99385	±	0.0273289	0.032	0	0.032	3.15	8	0.993	79.1571	±	9.91596	d5-EtFOSAA
L-EtFOSAA	N-ethylperfluorooctane sulfonamidoacetic acid (linear)	C12H8O4SNF17	8.21495	±	0.00913913	0.054	0	0.054	5.231	9	0.9969	86.0286	±	12.527	d5-EtFOSAA
X:2 Fluorotelomer sulfonates
6:2 FTS	6:2 fluorotelomer sulfonate	C8H5O3SF13	6.4693	±	0.00773985	0.034	0	0.034	6.419	10	0.998	100.343	±	10.6738	13C2-6:2FTS
8:2 FTS	8:2 fluorotelomer sulfonate	C10H5O3SF17	7.51305	±	0.00894118	0.067	0	0.067	38.4	11	0.999	86.9714	±	10.9111	13C2-8:2FTS
10:2 FTS	10:2 fluorotelomer sulfonate	C12H5F21SO3	8.98774	±	0.0086271	0.07	0	0.07	3	8	0.994	97.9	±	8.07383	13C2-8:2FTS
Fluorinated ethers
ADONA	Dodecafluoro-3H-4,8-dioxanonanoic acid	C7F12O4H2	6.4299	±	0.0081428	0.094	0	0.094	2.835	7	0.993	99.7857	±	10.6463	13C8-PFOA
PF4OPeA	Perfluoro-4-oxapentanoic acid	C4F7O3H	5.536	±	0.00713037	0.0996	0	0.0996	3	8	0.997	87.7857	±	12.6727	13C5-PFHxA
PF5OHxA	Perfluoro-5-oxahexanoic acid	C5F9O3H	5.7973	±	0.00873047	0.07	0	0.07	3	9	0.999	93.6429	±	14.9184	13C4-PFHpA
PFEESA	Perfluoro(2-ethoxyethane) sulfonate	C4F9O4SH	6.3194	±	0.00444143	0.032	0	0.032	6.008	10	0.999	93.7143	±	10.6122	13C3-PFBS
9Cl-PF3ONS	9-chlorohexadecafluoro-3-oxanonane sulfonate	C8F16ClO4SH	8.88345	±	0.00870254	0.034	0	0.034	2.799	9	0.996	91.3429	±	12.364	13C8-PFOS
11Cl-PF3OUdS	11-chloroeicosafluoro-3-oxaundecane sulfonate	C10F20SO4HCl	10.552	±	0.00566127	0.034	0	0.034	6.36	10	0.998	85.8714	±	11.8527	13C8-PFOS
Other PFASs
FHEA	2-perfluorohexyl ethanoate	C8H3F13O2	6.43165	±	0.00882147	0.14	0	0.14	6.75	7	0.998	85.2857	±	16.3202	13C2-6:2FTS
AmPr-FHxSA	N-dimethylaminopropanyl perfluorohexanesulfonamide	C11H13F13N2O2S	7.54225	±	0.076448	0.4	0	0.4	6.75	5	0.997	87.9714	±	21.3098	13C8-FOSA
8Cl-PFOS	Chloro-perfluorooctane sulfonate	C8HO3SClF16	8.5166	±	0.00597715	0.0781667	0	0.067	38.32	11	0.999	80.6143	±	10.9772	13C8-PFOS
6:2 diPAP	6:2 polyfluoroalkyl phosphate diester	C16H9F26O4P	10.0275	±	0.0102521	0.14	0	0.14	14	8	0.999	84.5286	±	24.5252	13C2-6:2FTS
6:6 PFPiA	6:6 perfluorophosphinate	C12HF26O2P	10.4047	±	0.00829886	0.036	0	0.036	3	9	0.993	85.7	±	14.7046	13C2-8:2FTS

## Sheet: Table S4
Table S4: Muscle calibration curve details for the targeted analytes.
Acronym	Compound Name	Neutral Formula	Average RT (min) ± STDEV			Method Reporting Limit (ng/g ww)	Detection	Calibration Range (ng/g ww)		N	r2	Internal Standard Used
							Frequency (%)	Min	Max
Perfluorocarboxylic acids
PFBA	Perfluorobutanoate	C4HO2F7	5.4075	±	0.00935414	0.02107	100	0.016	0.1	4	0.992	13C4-PFBA
PFPeA	Perfluoropentanoate	C5HO2F9	5.7275	±	0.00662571	0.0096	25	0.0096	0.06	4	0.999	13C5-PFPeA
PFHpA	Perfluoroheptanoate	C7HO2F13	6.34733	±	0.00784007	0.0048	100	0.0048	0.1	7	0.994	13C4-PFHpA
PFOA	Perfluorooctanoate	C8HO2F15	6.75	±	0.019308	0.0417867	8	0.00663333	0.028	4	0.993	13C8-PFOA
PFNA	Perfluorononanoate	C9HO2F17	7.26717	±	0.0259493	0.02906	8	0.0096	0.1	5	0.991	13C9-PFNA
PFDA	Perfluorodecanoate	C10HO2F19	7.88983	±	0.0392908	0.016	25	0.016	0.1	4	0.99	13C6-PFDA
PFUdA	Perfluoroundecanoate	C11HO2F21	8.6125	±	0.0626698	0.0024	100	0.0024	0.1	8	0.992	13C7-PFUdA
PFDoA	Perfluorododecanoate	C12HO2F23	9.41517	±	0.0973435	0.0024	100	0.0024	0.1	8	0.994	13C2-PFDoA
PFTrDA	Perfluorotridecanoate	C13HO2F25	10.2665	±	0.125494	0.0024	100	0.0024	0.1	8	0.994	13C2-PFTeDA
PFTeDA	Perfluorotetradecanoate	C14HO2F27	11.0978	±	0.0629489	0.0024	100	0.0024	0.1	8	0.996	13C2-PFTeDA
PFHxDA	Perfluorohexadecanoate	C16HF31O2	12.7518	±	0.0498855	0.016	0	0.016	0.1	4	0.997	13C2-PFTeDA
PFODA	Perfluorooctadecanoate	C18HF35O2	14.1487	±	0.00794145	0.0096	0	0.0096	0.1	5	0.99	13C2-PFTeDA
Perfluoroalkylsulfonic acids
L-PFBS	Perfluorobutanesulfonate	C4HO3SF9	6.17883	±	0.00974508	0.00213333	25	0.00213333	0.0887	8	0.998	13C3-PFBS
L-PFPeS	Perfluoropentanesulfonate	C5HO3SF11	6.58417	±	0.018798	0.00226667	0	0.00226667	0.0941	8	0.995	13C3-PFBS
T-PFHxS	Perfluorohexanesulfonate (linear)	C6HO3SF13	7.067	±	0.0309516	0.00798833	58	0.0022	0.0914	8	0.993	13C3-PFHxS
L-PFHpS	Perfluoroheptanesulfonate	C7HO3SF15	7.64983	±	0.0392908	0.00228333	8	0.00228167	0.0953	8	0.994	13C8-PFOS
PFECHS	Perfluoroethylcyclohexanesulfonate	C8F15SO3H	7.5985	±	0.0395158	0.00443333	0	0.00443333	0.0922	7	0.996	13C8-PFOS
br-PFOS	Perfluorooctanesulfonate (Σbranched isomers)	C8HO3SF17	8.12133	±	0.0597651	0.00188333	100	0.00188167	0.0196	5	0.998	13C8-PFOS
L-PFOS	Perfluorooctanesulfonate (linear)	C8HO3SF17	8.34117	±	0.0696288	0.005755	92	0.000433333	0.0205	7	0.995	13C8-PFOS
L-PFNS	Perfluorononanesulfonate	C9HO3SF19	9.10683	±	0.0975283	0.00231667	0	0.00231667	0.0962	8	0.994	13C8-PFOS
L-PFDS	Perfluorodecanesulfonate	C10HO3SF21	9.9265	±	0.13234	0.00231667	83	0.00231667	0.0963333	8	0.995	13C8-PFOS
PFDoS	Perfluorododecane sulfonate	C12HO3SF25	11.5548	±	0.0567077	0.00231667	0	0.00231667	0.0968	8	0.997	13C8-PFOS
PFTrDS	Perfluorotridecane sulfonate	C13HO3SF27	12.3462	±	0.0553477	0.00233333	0	0.00233333	0.097	8	0.997	13C2-PFTeDA
Perfluoroalkylsulfonamides
FBSA	Perfluorobutanesulfonamide	C4H2O2SNF9	6.56433	±	0.231935	0.0024	0	0.0024	0.1	8	0.993	13C3-PFBS
FHxSA	Perfluorohexanesulfonamide	C6H2O2SNF13	8.20383	±	0.123589	0.00663333	0	0.00663333	0.1	6	0.99	13C8-FOSA
FOSA	Perfluorooctanesulfonamide	C8H2O2SNF17	10.0893	±	0.0761831	0.0048	25	0.0048	0.1	7	0.993	13C8-FOSA
Perfluoroalkylsulfonamidoacetic acids
br-MeFOSAA	N-methylperfluorooctane sulfonamidoacetic acid (Σ branched isomers)	C11H6O4SNF17	7.7155	±	0.0265236	0.0016	0	0.00159167	0.024	6	0.998	d3-MeFOSAA
L-MeFOSAA	N-methylperfluorooctane sulfonamidoacetic acid (linear)	C11H6O4SNF17	7.904	±	0.0353667	0.00365	0	0.00365	0.076	7	0.995	d3-MeFOSAA
br-EtFOSAA	N-ethylperfluorooctane sulfonamidoacetic acid (Σ branched isomers)	C12H8O4SNF17	8.00417	±	0.0348908	0.0036	0	0.0036	0.0225	4	0.999	d5-EtFOSAA
L-EtFOSAA	N-ethylperfluorooctane sulfonamidoacetic acid (linear)	C12H8O4SNF17	8.21833	±	0.0423068	0.00186667	0	0.001867	0.0775	8	0.996	d5-EtFOSAA
Fluorotelomer sulfonic acids
4:2 FTS	4:2 fluorotelomer sulfonate	C6H5O3SF10	5.876	±	0.00572713	0.00225	0	0.00224167	0.0937	8	0.997	13C2-4:2FTS
6:2 FTS	6:2 fluorotelomer sulfonate	C8H5O3SF13	6.5215	±	0.00935414	0.0356133	92	0.00228333	0.0951	8	0.996	13C2-6:2FTS
8:2 FTS	8:2 fluorotelomer sulfonate	C10H5O3SF17	7.53267	±	0.02907	0.0023	0	0.0023	0.096	8	0.996	13C2-8:2FTS
10:2FTS	10:2 fluorotelomer sulfonate	C12H5F21SO3	8.9725	±	0.0705316	0.00231667	0	0.00231667	0.0964	9	0.994	13C2-8:2FTS
Fluorinated Ethers
ADONA	Dodecafluoro-3H-4,8-dioxanonanoic acid	C7F12O4H2	6.5015	±	0.0475552	0.005725	0	0.00226667	0.0945	8	0.991	13C8-PFOA
PF4OPeA	Perfluoro-4-oxapentanoic acid	C4F7O3H	5.55017	±	0.00534478	0.0096	25	0.0096	0.1	5	0.996	13C5-PFHxA
PF5OHxA	Perfluoro-5-oxahexanoic acid	C5F9O3H	5.82167	±	0.00833467	0.0012	17	0.0012	0.1	9	0.991	13C4-PFHpA
PFEESA	Perfluoro(2-ethoxyethane) sulfonate	C4F9O4SH	6.36717	±	0.00968332	0.00213333	0	0.00213667	0.089	8	0.992	13C3-PFBS
9Cl-PF3ONS	9-chlorohexadecafluoro-3-oxanonane sulfonate	C8F16ClO4SH	8.88967	±	0.0946333	0.00448333	0	0.00448333	0.0933	7	0.992	13C8-PFOS
11Cl-PF3OUdS	11-chloroeicosafluoro-3-oxaundecane sulfonate	C10F20SO4HCl	10.5293	±	0.105801	0.00226667	0	0.00226667	0.0943	8	0.996	13C8-PFOS
Other PFASs
FHEA	2-perfluorohexyl ethanoate	C8H3F13O2	6.46733	±	0.0256879	0.0048	0	0.0048	0.1	7	0.992	13C2-6:2FTS
8Cl-PFOS	Chloro-perfluorooctane sulfonate	C8HO3SClF16	8.5325	±	0.0767118	0.0023	0	0.0023	0.0958	8	0.992	13C8-PFOS
6:6PFPiA	6:6 perfluorophosphinate	C12HF26O2P	10.3808	±	0.119735	0.0024	0	0.0024	0.1	8	0.997	13C2-8:2FTS

## Sheet: Table S5
Table S5: All analytes detected >DL in ng mL-1 plasma. Concentrations with values <MRL and <DL are shown in blue as MRL/SQRT(2) and in red as zeros, respectively.
Sample Code	Collection Location	PFNA	PFDA	PFUdA	PFDoA	PFTrDA	PFTeDA	PFPeDA*	PFHxDA	L-PFHpS	br-PFOS	L-PFOS	L-PFDS	L-PFDoS	11Cl-PF3OUdS	Σ7PFAS
NS2019-1	Nova Scotia	0.0707107	0.0989949	0.0707	0.0778	0.3594	0.1477	0.0919	0.0707	0.021	0.0246	0.332	0.041	0	0	1.1205
NS2019-2	Nova Scotia	0.0707107	0.0989949	0.1117	0.0809	0.457	0.1616	0.1612	0.0707	0.021	0.0141	0.1704	0.0283	0.0282843	0	1.1711
NS2019-3	Nova Scotia	0.0707107	0.0989949	0.181	0.0811	0.5013	0.206	0.145	0.0707	0.021	0.0141	0.2913	0.0419	0.0282843	0	1.4476
NS2019-4	Nova Scotia	0.0707107	0.0989949	0.133	0.1725	0.6155	0.2296	0.1706	0.0707	0.021	0	0.0567	0.046	0.0282843	0	1.4239
NS2019-5	Nova Scotia	0.0707107	0.0989949	0.0707	0.1076	0.6421	0.2274	0.1767	0.0707	0.021	0	0.1281	0.0283	0.0282843	0	1.3809
NS2019-6	Nova Scotia	0.0707107	0.0989949	0.2729	0.1476	0.8914	0.3026	0.2163	0	0.021	0.0206	0.3919	0.0719	0	0	2.2946
NS2019-7	Nova Scotia	0.0707107	0	0.0707	0.1056	0.4634	0.1934	0.2524	0.0707	0.021	0.0141	0.0969	0.041	0	0	1.2234
NS2019-8	Nova Scotia	0.0707107	0.0989949	0.1538	0.1911	0.6082	0.2205	0.1299	0.0707	0.021	0	0.0361	0.0495	0	0	1.3891
NS2019-9	Nova Scotia	0.0707107	0.0989949	0.1359	0.1043	0.6908	0.248	0.1943	0.0707	0.021	0.0141	0.1568	0.0431	0.0282843	0	1.5732
NS2019-10	Nova Scotia	0.0707107	0.0989949	0.3226	0.2053	0.7037	0.2745	0.1711	0	0.021	0.0141	0.3753	0.0667	0.0282843	0	2.1192
NS2019-11	Nova Scotia	0.0707107	0.0989949	0.1006	0.0805	0.4516	0.1636	0.1144	0.0707	0.021	0.0355	0.3058	0.0283	0	0	1.2448
NS2020-2	Nova Scotia	0.0707107	0.0989949	0.4182	0.2143	0.9196	0.3166	0.2085	0.1304	0.021	0.0141	0.5962	0.0772	0.0282843	0	2.7506
NS2020-3	Nova Scotia	0.0707107	0.0989949	0.8388	0.3233	0.8249	0.2472	0.1585	0.0707	0.021	0.0141	0.4507	0.0857	0	0	2.9291
NS2020-4	Nova Scotia	0.0707107	0.0989949	0.1514	0.0771	0.5359	0.2229	0.1809	0.0707	0.021	0	0.1788	0.0283	0	0	1.3753
NS2020-5	Nova Scotia	0.0707107	0.0989949	0.1467	0.1718	0.6183	0.2838	0.1922	0	0.021	0	0.0787	0.0597	0.0282843	0	1.5512
NS2020-6	Nova Scotia	0.0707107	0.0989949	0.169	0.1011	0.4912	0.1435	0.1745	0.0707	0.021	0.0141	0.2405	0.0492	0	0	1.369
NS2020-7	Nova Scotia	0.0707107	0.0989949	0.3116	0.2288	0.9431	0.3037	0.2327	0.0707	0.021	0	0.2381	0.0845	0.0282843	0	2.3425
NS2020-8	Nova Scotia	0.0707107	0.0989949	0.4545	0.2262	0.8671	0.2932	0.1848	0.0707	0.021	0	0.3278	0.0991	0.0282843	0	2.4527
MA2020-1	Massachusetts	0.0707107	0.0989949	0.0707	0.0751	0.3123	0.1012	0.0505	0.0707	0.021	0	0.1297	0.0283	0	0	0.7678
MA2020-2	Massachusetts	0.0707107	0	0.0707	0.1101	0.4583	0.2448	0.1301	0.0707	0.021	0	0.0361	0.047	0.0282843	0.0212132	1.0971
MA2020-3	Massachusetts	0.0707107	0.0989949	0.1096	0.1367	0.3839	0.149	0.1102	0.0707	0.021	0	0.1091	0.0569	0	0	1.0554
MA2020-4	Massachusetts	0.0707107	0.0989949	0.0707	0.0763	0.2956	0.1655	0.0881	0.0707	0	0	0	0.0283	0.0282843	0	0.7245
CA2020-1	Carolinas	0.0707107	0.0989949	0.107	0.1536	0.6437	0.2456	0.1381	0.0707	0.021	0.0141	0.1109	0.045	0	0	1.4439
CA2020-2	Carolinas	0.0707107	0.0989949	0.0707	0.08525	0.30535	0.16865	0.15	0	0.021	0	0.12535	0.0283	0	0	0.9336
FL2019-2	Florida	0.0707107	0.0989949	0.0707	0.0626	0.2009	0.0995	0.0959	0.0707	0.021	0.0141	0	0.0283	0.0282843	0.0212132	0.5579
FL2019-3	Florida	0	0.0989949	0.0707	0.056	0.2387	0.1028	0.1075	0.0707	0.021	0	0.0361	0.0283	0.0282843	0.0212132	0.6401
FL2019-4	Florida	0.0707107	0.099	0.0707	0.1178	0.6657	0.2749	0.2162	0.0707	0.0212132	0	0.0983	0.0283	0.0283	0.0212132	1.4719
* PFPeDA concentrations were determined semi-quantitatively by inheriting response factors for PFTeDA

## Sheet: Table S6
Table S6: All targeted analytes detected in the muscle samples and their concentrations (ng g-1 ww). Concentrations with values <MRL and <DL are shown in blue as MRL/SQRT(2). In some cases, concentrations appear <MRL due to sample-to-sample differences in total mass extracted.
Sample Code	Collection Location	PFPeA	PFHpA	PFOA	PFNA	PFDA	PFUdA	PFDoA	PFTrDA	PFTeDA	L-PFBS	PFHxS (br+L)	L-PFHpS	br-PFOS	L-PFOS	L-PFDS	L-FOSA	Σ9PFAS	Dilution Factor
NS2019-5	Nova Scotia	0.00979133	0.0355682	0.0250741	0.0205	0	0.00183559	0.0285041	0.0565772	0.0233297	0.00389431	0.0242258	0	0.00205781	0.0120551	0.00139566	0	0.310796	1.036
NS2019-8	Nova Scotia	0.0068	0.0250133	0.0295	0.0205	0.0113	0.00184123	0.00461264	0.0562427	0.0188687	0.00257107	0.00768911	0	0.00112801	0.00519036	0.00202411	0	0.240983	1.033
NS2019-9	Nova Scotia	0	0.0184947	0.0295	0.0205	0.0113	0.00217531	0.00312922	0.0309728	0.0149663	0.00217119	0.0101432	0.0016	0.00112922	0.00632181	0.00119588	0.0034	0.202749	1
NS2019-10	Nova Scotia	0.0106551	0.0604884	0.0295	0.0205	0.00934653	0.00914356	0.0095429	0.0674455	0.0182228	0.0015	0.0707632	0.0016	0.00191749	0.0178061	0.00297772	0	0.382888	1.017
NS2019-11	Nova Scotia	0	0.0104013	0.0295	0.0240978	0.0094942	0.00406716	0.0202338	0.0228143	0.0124411	0.0015	0.0247313	0	0.00157214	0.00769403	0.0016	0	0.21314	1
NS2020-3	Nova Scotia	0.00589901	0.0154343	0.0295	0.0205	0.0113	0.00694828	0.029179	0.041032	0.0135681	0.0015	0.0056	0	0.00173071	0.0134885	0.00346059	0.0297718	0.271297	1
NS2020-4	Nova Scotia	0.0068	0.0380155	0.0295	0.0205	0.0111765	0.00210114	0.0341827	0.0378999	0.0186429	0.0015	0.0056	0	0.00239216	0.0041	0.0016	0.0404685	0.306357	1.021
NS2020-6	Nova Scotia	0.0068	0.0243198	0.0295	0.0205	0.0113	0.0202457	0.0295718	0.218075	0.0587091	0.0015	0.0131292	0.0016	0.00405872	0.0374481	0.00672358	0	0.545908	1.018
NS2020-7	Nova Scotia	0.0068	0.0105083	0.0295	0.0205	0.0113	0.0106246	0.0282178	0.0964711	0.0333969	0.0015	0.0056	0.0016	0.00266089	0.0193267	0.00339026	0	0.326482	1.033
NS2020-8	Nova Scotia	0.0068	0.0204561	0.0295	0.0205	0.0113	0.0175405	0.0390393	0.099203	0.0375079	0.0015	0.0159808	0.00177527	0.0475982	0.186828	0.00631997	0.0034	0.596127	1.017
MA2020-1	Massachusetts	0	0.0995556	0.0295	0.0205	0.0113	0.0112626	0.0082702	0.0660631	0.0152475	0.0015	0.0056	0	0.00331061	0.0164141	0.00364394	0	0.422836	1.101
MA2020-3	Massachusetts	0	0.0473265	0.0295	0.0205	0.0113	0.0455714	0.054619	0.336313	0.0973333	0.0015	0.0056	0	0.00806122	0.0453333	0.0141633	0	0.839454	1.08

## Sheet: Table S7
Table S7: Data used for Figure 2: Comparing the white sharks from the current study to those found in literature. "NA" = No data.
	L-PFOS			PFUdA			PFDoA			PFTrDA			PFTeDA
	Mean	±	STDEV	Mean	±	STDEV	Mean	±	STDEV	Mean	±	STDEV	Mean	±	STDEV
White Sharks* (N = 12)	0.030998	±	0.0524123	0.011113	±	0.012491	0.024092	±	0.0155075	0.0940925	±	0.0921696	0.0301862	±	0.0250155
Basking Sharks (N = 4)		0		0.24	±	0.09	0.09	±	0.03	0.35	±	0.108	0.06	±	0.03
Bull Sharks (N = 17)	0.0667	±	0.1418	0.0493	±	0.0255	0.0295	±	0.0178	0.0803	±	0.042	0.0376	±	0.0281
Tiger Sharks (N = 21)	0.0389	±	0.0614	0.0292	±	0.0093	0.0133	±	0.0045	0.0737	±	0.0279	0.0161	±	0.0066
Blue Sharks (N = 20)	0.1519	±	0.1015	0.3675	±	0.1914	0.044	±	0.036		NA			NA

## Sheet: Table S8
Table S8:Tentative annotations via HRMS suspect screening
Compound Name	Sub-Class	Neutral Molecular Formula	Mass Error ± STDEV			RT ± STDEV			Number of detects (N)				Detection Frequency	Average Abundance ± STDEV			Maximum Abudance	ML-PFAS Normalized To	Confidence Level	SMILES	IUPAC Name
			(ppm)			(min)			NS (18)	MA (4)	CA (2)	FL (3)	%
H-PFE2HpA	Ether-containing PFAA	C5H2F8O4	-2.71295	±	2.39163	4.7125	±	0.0297106	5	0	0	0	17.2414	7409.21	±	1377.22	9568.74	13C4-PFBA	4	C(C(=O)O)(OC(C(OC(F)(F)F)(F)F)(F)F)F	2-fluoro-2-[1,1,2,2-tetrafluoro-2-(trifluoromethoxy)ethoxy]acetic acid
EtAc-EtTh-PFPr	Misc C3-C6 PFAS	C8H9F7O2S	-1.08477	±	1.7738	5.122	±	0.0105965	2	2	0	0	13.7931	7113.59	±	7413.14	20013	13C4-PFBA	4	CCOC(=O)CC(C(C(C(F)(F)F)(F)F)(F)F)S	ethyl 4,4,5,5,6,6,6-heptafluoro-3-sulfanylhexanoate
PFHxCHxA	Misc C3-C6 PFAS	C13H11F13O2	-1.44869	±	2.07903	5.33027	±	0.0258718	5	0	0	0	17.2414	5837.61	±	1299.41	7994.11	13C4-PFBA	4	C1CC(CCC1C(=O)O)C(C(C(C(C(C(F)(F)F)(F)F)(F)F)(F)F)(F)F)(F)F	4-(1,1,2,2,3,3,4,4,5,5,6,6,6-tridecafluorohexyl)cyclohexane-1-carboxylic acid
Cl-PFPrPA	Misc C3-C6 PFAS	C4H2ClF8O3P	-0.199925	±	1.93756	5.58377	±	0.00513561	13	3	0	0	55.1724	7081.32	±	4676.91	18871.9	13C5-PFPeA	4	C(C(C(F)(F)Cl)(F)F)(C(F)(F)P(=O)(O)O)(F)F	(4-chloro-1,1,2,2,3,3,4,4-octafluorobutyl)phosphonic acid
triH-PFE2NA	Ether-containing PFAA	C7H4F10O4	1.54793	±	3.26523	5.6018	±	0.0258878	4	0	0	1	17.2414	3729.37	±	3006.58	8020.95	13C5-PFPeA	4	C(C(=O)O)OC(C(OC(C(C(F)(F)F)(F)F)(F)F)F)(F)F	2-[1,1,2-trifluoro-2-(1,1,2,2,3,3,3-heptafluoropropoxy)ethoxy]acetic acid
PFPr-Et-BuTh-BzA	Misc C3-C6 PFAS	C16H17F7O2S	1.01486	±	2.88631	5.69292	±	0.0106383	6	1	0	1	27.5862	8554.75	±	3454.05	12471.5	13C5-PFPeA	4	CCCCSC1=C(C=CC(=C1CC)C(=O)O)C(C(F)(F)F)(C(F)(F)F)F	3-butylsulfanyl-2-ethyl-4-(1,1,1,2,3,3,3-heptafluoropropan-2-yl)benzoic acid
UPFDoDA	Cyclic/Unsat. PFCA	C12HF21O2	-0.362829	±	2.12731	5.75189	±	0.00962347	6	1	0	2	31.0345	4755.94	±	1717.03	7242.19	13C5-PFPeA	4	C(=C(/C(C(C(C(C(C(C(C(C(F)(F)F)(F)F)(F)F)(F)F)(F)F)(F)F)(F)F)(F)F)(F)F)\F)(\C(=O)O)/F	,4,4,5,5,6,6,7,7,8,8,9,9,9-tetradecafluoro-2-(1,1,2,2,3,3,3-heptafluoropropyl)non-2-enoic acid
AmPr-FPrSA	Misc C3-C6 PFAS	C8H13F7N2O2S	0.790993	±	2.68933	5.8107	±	0.0137683	6	1	1	1	31.0345	6961.21	±	4491.47	13899.9	13C5-PFPeA	4	CN(C)CCCNS(=O)(=O)C(C(C(F)(F)F)(F)F)(F)F	N-[3-(dimethylamino)propyl]-1,1,2,2,3,3,3-heptafluoropropane-1-sulfonamide
bis-FMeSI	bis-FASI	C2HF6NO4S2	3.44436	±	0.857985	5.87583	±	0.00419596	5	0	0	0	17.2414	13316.6	±	10329.5	26508.2	13C5-PFPeA	4	C(F)(F)(F)S(=O)(=O)NS(=O)(=O)C(F)(F)F	1,1,1-trifluoro-N-(trifluoromethylsulfonyl)methanesulfonamide
PFEOS	Ether-containing PFAA	C7HF15O4S	-1.45344	±	2.65535	6.56662	±	0.0420372	3	4	0	2	31.0345	7059.36	±	2331.93	9601.09	13C8-PFOA	4	C(C(C(C(F)(F)S(=O)(=O)O)(F)F)(F)F)(C(C(OC(F)(F)F)(F)F)(F)F)(F)F	1,1,2,2,3,3,4,4,5,5,6,6-dodecafluoro-6-(trifluoromethoxy)hexane-1-sulfonic acid
1OH-7:2 FTS	FT-based PFAS	C9H5F15O4S	-0.774017	±	1.28356	7.2288	±	0.00668581	2	3	0	2	24.1379	7400.54	±	4144.55	13542.4	13C9-PFNA	4	C(C(O)S(=O)(=O)O)C(C(C(C(C(C(C(F)(F)F)(F)F)(F)F)(F)F)(F)F)(F)F)(F)F	3,3,4,4,5,5,6,6,7,7,8,8,9,9,9-pentadecafluoro-1-hydroxynonane-1-sulfonic acid
SPr-EtFDoDAd	Misc > C8 PFAS	C17H12F23NO4S	0.865427	±	2.95803	8.62844	±	0.00804562	5	1	0	1	24.1379	5364.77	±	2831.08	9710.53	13C7-PFUdA	4	CCN(CCCS(=O)(=O)O)C(=O)C(C(C(C(C(C(C(C(C(C(C(F)(F)F)(F)F)(F)F)(F)F)(F)F)(F)F)(F)F)(F)F)(F)F)(F)F)(F)F	3-[ethyl(2,2,3,3,4,4,5,5,6,6,7,7,8,8,9,9,10,10,11,11,12,12,12-tricosafluorododecanoyl)amino]propane-1-sulfonic acid
6:2 FTThCA	FT-based PFAS	C9H6F12O2S	-2.3117	±	2.17071	8.7262	±	0.00672309	4	0	0	0	13.7931	13608.2	±	4908.71	16646.7	13C7-PFUdA	4	C(CS)C(C(C(C(C(C(C(=O)O)(F)F)(F)F)(F)F)(F)F)(F)F)(F)F	2,2,3,3,4,4,5,5,6,6,7,7-dodecafluoro-9-sulfanylnonanoic acid
